# Supplementary material for: Inhibition of DNA Methylation Alters Chromatin Organization, Nuclear Positioning and Activity of 45S rDNA Loci in Cycling Cells of Q. robur
Source: PLoS One. 2014 Aug 5;9(8):e103954. doi: 10.1371/journal.pone.0103954 (PMC4122370; doi:10.1371/journal.pone.0103954)
Supplement: Table S1 — Measured maximum cross-section (Area) and integrated volume (Volume) for NOR-1 and NOR-2 loci. All values are in arbitrary OD units normalized by pixel area or voxel volume to make them directly comparable across images. (XLSX) [file pone.0103954.s004.xlsx]

## Sheet: Summary
	NOR1			NOR2
	Area	Volume		Area	Volume
	80.3878	64.5479		7.95313	4.53068
	81.5978	64.3726		25.4772	15.6152
	145.131	149.194		41.6689	38.6973
	209.55	197.53		39.8848	32.4476
	188.443	181.976		28.019	21.8562
	141.151	110.259		23.5879	15.0995
	211.852	217.004		21.8383	16.2018
	184.205	301.355		26.6665	24.6013
	130.494	194.952		25.5582	26.2962
	165.405	266.214		22.3414	18.9767
	224.834	297.262		34.6002	39.4223
	162.796	222.768		30.7076	28.3803
	179.88	296.823		16.9216	12.4231
	162.796	168.009		30.2346	28.8135
	197.694	199.43		28.0991	22.6678
	189.449	183.955		23.22	24.7331
	107.828	99.5708		29.6399	27.558
	286.006	298.582		22.1117	18.1829
	177.029	140.1		28.7073	17.142
	194.518	140.734		32.343	23.5011
	131.129	120.379		18.9625	17.1135
	79.0262	74.5458		30.6806	20.7119
	96.3669	70.5072		19.5842	14.5113
	65.2943	62.0379		16.7459	12.149
	114.886	138.631		18.557	14.3202
	90.0637	93.1613		13.6914	6.50058
	77.5532	85.0545		16.6648	9.43469
	113.468	116.668		13.6779	8.06459
	129.807	123.169		17.7326	14.7338
	116.547	126.886		28.7301	21.1512
	92.2354	81.0464		17.6634	12.7088
	87.7047	80.8277		16.4184	11.2307
	103.507	127.664		11.888	10.0259
	121.655	150.203		23.9306	32.7196
	115.87	126.975		21.7942	15.1241
	125.317	135.724		20.9838	14.7782
	73.9714	75.6256		8.58261	29.4649
				26.4231	25.4017
				17.8528	20.9011
				13.6644	9.17528
				13.6779	9.62718
				19.7329	12.7615
				13.1778	9.22951
				12.448	9.0126
	139.336	150.912		22.1101	18.5909		Average
	65.2943	62.0379		7.95313	4.53068		Minimum
	286.006	301.355		41.6689	39.4223		Maximum

## Sheet: Image_Data
date	series	voxel_xy	voxel_z	xyarea
09_01_12	16	0.116598	0.234359	0.0135951
NOR1	area	density			NOR1	area	density
	112	7575	71.8229		bg	121	2585	0
max	112	8205	80.3878			121	3771	16.1238
	112	7090	65.2293			121	6593	54.4891
	112	5143	38.7596			121	8500	80.415
	112	3346	14.3292		max	121	8587	81.5978
	112	2652	4.89423			121	5678	42.0496
bg	112	2292	0					64.3726
			64.5479
NOR2	area	density			NOR2	area	density
bg	56	1243	0			36	2454	24.4984
max	56	1828	7.95313		max	36	2526	25.4772
	56	1724	6.53924			36	1608	12.9969
	56	1599	4.83985			36	921	3.65708
			4.53068		bg	36	652	0
								15.6152
date	series	voxel_xy	voxel_z	xyarea
09_01_12	39	0.116257	0.247142	0.0135157
NOR1	area	density
	156	16924	135.752
max	156	17618	145.131
	156	17058	137.563
	156	14709	105.814
	156	11174	58.0364
	156	8462	21.3818
bg	156	6880	0
			149.194
NOR2	area	density			NOR2	area	density
bg	56	952	0			64	1641	1.91923
	56	1718	10.353			64	2946	19.5572
	56	3131	29.4507			64	4048	34.4515
max	56	4035	41.6689		max	64	4450	39.8848
	56	3749	37.8034			64	3373	25.3284
	56	2665	23.1524			64	2250	10.1503
	56	1737	10.6098		bg	64	1499	0
	56	1214	3.54111					32.4476
			38.6973
date	series	voxel_xy	voxel_z	xyarea
09_01_12	46	0.073229	0.265038	0.00536249
NOR1	area	density			NOR1	area	density
bg	475	15633	0			323	29946	143.361
	475	19725	21.9433		max	323	38353	188.443
	475	25755	54.2791			323	35973	175.68
	475	34230	99.7262			323	24010	111.529
	475	45612	160.762			323	12703	50.8954
max	475	54710	209.55			323	6325	16.6934
	475	52748	199.029		bg	323	3212	0
			197.53					181.976
NOR2	area	density
	90	2152	0.750748
	90	4518	13.4384
max	90	7237	28.019
	90	7145	27.5256
	90	4386	12.7305
bg	90	2012	0
			21.8562
date	series	voxel_xy	voxel_z	xyarea
09_01_12	58	0.067325	0.224132	0.00453266
NOR1	area	density			NOR1	area	density
	576	18963	20.3562			770	66140	179.044
	576	30250	71.5162			770	62524	162.654
	576	44702	137.022			770	71194	201.952
max	576	45613	141.151		max	770	73378	211.852
	576	34978	92.9466			770	59675	149.741
	576	20858	28.9455			770	40528	62.9541
bg	576	14472	0		bg	770	26639	0
			110.259					217.004
NOR2	area	density			NOR2	area	density
bg	117	1695	0			130	4270	9.78147
	117	1909	0.969988			130	6516	19.9618
	117	3262	7.10267		max	130	6930	21.8383
	117	6032	19.6581			130	5088	13.4892
max	117	6899	23.5879			130	3361	5.66129
	117	4328	11.9345			130	2455	1.5547
	117	2603	4.11565		bg	130	2112	0
			15.0995					16.2018
date	series	voxel_xy	voxel_z	xyarea
09_01_12	64	0.116257	0.464456	0.0135157
NOR1	area	density			NOR1	area	density
bg	132	2719	0			130	2984	33.2891
	132	4643	26.0042			130	4731	56.9011
	132	8305	75.4986			130	8883	113.018
	132	14875	164.297		max	130	10176	130.494
max	132	16348	184.205			130	5743	70.5789
	132	11436	117.816			130	1665	15.4619
	132	6384	49.535		bg	130	521	0
	132	4702	26.8016					194.952
	132	3065	4.67643
			301.355
NOR1	area	density			NOR1	area	density
	81	4433	50.1027		bg	240	7300	0
	81	9279	115.6			240	9664	31.9511
max	81	12964	165.405			240	17849	142.577
	81	12632	160.918		max	240	23935	224.834
	81	5899	69.9167			240	19775	168.608
	81	1557	11.2315			240	12631	72.0521
bg	81	726	0					297.262
			266.214
NOR1	area	density			NOR1	area	density
bg	169	3664	0		bg	169	3987	0
	169	8707	68.1596			169	6631	35.7355
	169	14870	151.457			169	12305	112.424
max	169	15709	162.796		max	169	17296	179.88
	169	9215	75.0256			169	16826	173.528
	169	5306	22.1928			169	10948	94.0827
			222.768			169	7200	43.4259
								296.823
NOR2	area	density			NOR2	area	density
bg	42	1394	0		bg	42	814	0
	42	2937	20.8547			42	1941	15.2322
max	42	3367	26.6665		max	42	2705	25.5582
	42	1797	5.44682			42	1985	15.8269
			24.6013					26.2962
NOR2	area	density			NOR2	area	density
bg	36	1006	0		bg	42	1587	0
max	36	2659	22.3414			42	3757	29.329
	36	2052	14.1374		max	42	4147	34.6002
	36	1330	4.37908			42	3137	20.9493
			18.9767					39.4223
NOR2	area	density			NOR2	area	density
	42	1417	3.77088			49	1886	4.63588
max	42	3410	30.7076		max	49	2795	16.9216
	42	2764	21.9765			49	1924	5.14948
	42	1482	4.6494			49	1546	0.0405471
bg	42	1138	0		bg	49	1543	0
			28.3803					12.4231
NOR2	area	density			NOR2	area	density
bg	48	1110	0		bg	48	1314	0
	48	2840	23.3821			48	2792	19.9762
max	48	3347	30.2346		max	48	3393	28.0991
	48	1656	7.37957			48	1368	0.729847
	48	1187	1.04071					22.6678
			28.8135
NOR2	area	density			NOR2	area	density
bg	49	1430	0		bg	36	1381	0
	49	1779	4.71698			36	2040	8.90684
	49	3069	22.1522		max	36	3574	29.6399
max	49	3148	23.22			36	2910	20.6655
	49	1664	3.16267			36	1390	0.121641
			24.7331					27.558
date	series	voxel_xy	voxel_z	xyarea
09_01_12	70	0.116257	0.300831	0.0135157
NOR1	area	density			NOR1	area	density
bg	144	1903	0		bg	130	2217	0
	144	3407	20.3276			130	4599	32.1944
	144	6639	64.0103			130	9085	92.8258
	144	11112	124.466			130	14611	167.513
max	144	13948	162.796		max	130	16844	197.694
	144	9526	103.03			130	10750	115.329
	144	5273	45.5479			130	4574	31.8565
	144	4737	38.3035			130	4105	25.5176
			168.009					199.43
NOR1	area	density			NOR1	area	density
bg	132	2463	0		bg	88	1089	0
	132	4652	29.5858			88	2823	23.4362
	132	9660	97.2724			88	5710	62.456
	132	14417	161.567		max	88	9067	107.828
max	132	16480	189.449			88	7215	82.7971
	132	8876	86.6761			88	3619	34.1947
	132	4188	23.3146			88	2589	20.2735
	132	4211	23.6254					99.5708
			183.955
NOR1	area	density			NOR1	area	density
	238	7875	18.0434		bg	180	2401	0
	238	15506	121.182			180	3749	18.2192
	238	24438	241.904			180	8218	78.6208
max	238	27701	286.006		max	180	15499	177.029
	238	24844	247.391			180	11316	120.492
	238	12311	77.999			180	5315	39.3847
bg	238	6540	0			180	4766	31.9646
			298.582					140.1
NOR1	area	density
bg	252	3085	0
	252	4644	21.071
	252	10361	98.3402
max	252	17477	194.518
	252	11286	110.842
	252	6270	43.0475
			140.734
NOR2	area	density			NOR2	area	density
	56	2683	19.6518		bg	42	1101	0
max	56	2865	22.1117			42	1260	2.14899
	56	2190	12.9886			42	2930	24.7202
	56	1650	5.69011		max	42	3225	28.7073
bg	56	1229	0			42	1205	1.40563
			18.1829					17.142
NOR2	area	density			NOR2	area	density
	30	589	3.43299		bg	30	337	0
	30	1267	12.5966			30	606	3.63572
max	30	2728	32.343			30	1228	12.0425
	30	1990	22.3685		max	30	1740	18.9625
	30	881	7.37957			30	1544	16.3134
bg	30	335	0			30	776	5.93339
			23.5011					17.1135
NOR2	area	density			NOR2	area	density
	36	1310	11.8533			35	794	7.12277
max	36	2703	30.6806		max	35	1716	19.5842
	36	1938	20.3411			35	1595	17.9488
	36	875	5.97394			35	532	3.58166
bg	36	433	0		bg	35	267	0
			20.7119					14.5113
NOR2	area	density			NOR2	area	density
bg	42	942	0		bg	36	486	0
	42	1630	9.29879			36	1430	12.7588
max	42	2181	16.7459		max	36	1859	18.557
	42	1689	10.0962			36	1325	11.3397
	42	1256	4.24393			36	852	4.94674
			12.149					14.3202
date	series	voxel_xy	voxel_z	xyarea
09_01_12	77	0.116257	0.31191	0.0135157
NOR1	area	density			NOR1	area	density
bg	110	779	0		bg	88	686	0
	110	1904	15.2052			88	1481	10.745
	110	6717	80.2562			88	3669	40.3173
max	110	10481	131.129		max	88	6533	79.0262
	110	7899	96.2317			88	6396	77.1746
	110	4094	44.8045			88	3034	31.7348
	110	2134	18.3138					74.5458
			120.379
NOR1	area	density			NOR1	area	density
	100	1762	14.0428			81	1818	10.5152
	100	2179	19.6788			81	2345	17.638
	100	4086	45.4533			81	3379	31.6132
max	100	7853	96.3669			81	5325	57.9147
	100	4023	44.6018		max	81	5871	65.2943
	100	1160	5.90636			81	2218	15.9215
bg	100	723	0		bg	81	1040	0
			70.5072					62.0379
NOR2	area	density			NOR2	area	density
	49	1036	1.85165			42	791	3.1897
max	49	1912	13.6914		max	42	1788	16.6648
	49	1291	5.29815			42	1324	10.3936
bg	49	899	0		bg	42	555	0
			6.50058					9.43469
NOR2	area	density			NOR2	area	density
	36	754	2.10845		bg	30	447	0
max	36	1610	13.6779			30	1086	8.63653
	36	1343	10.0692		max	30	1759	17.7326
bg	36	598	0			30	1557	15.0024
			8.06459			30	881	5.86581
								14.7338
date	series	voxel_xy	voxel_z	xyarea
09_01_12	84	0.092983	0.248846	0.00864584
NOR1	area	density			NOR1	area	density
	132	4238	26.9318			132	8748	42.9958
	132	9248	70.2474			132	12741	77.5186
	132	12692	100.024		max	132	14192	90.0637
max	132	14411	114.886			132	13059	80.268
	132	13702	108.756			132	9348	48.1833
	132	10454	80.6743			132	6846	26.5514
	132	5982	42.0101			132	4792	8.79282
	132	2692	13.5653		bg	132	3775	0
bg	132	1123	0					93.1613
			138.631
NOR1	area	density			NOR1	area	density
bg	143	2208	0		bg	144	3505	0
	143	4652	21.1304			144	6615	26.8886
	143	8677	55.9299			144	10196	57.8493
	143	10750	73.8528			144	15081	100.084
max	143	11178	77.5532		max	144	16629	113.468
	143	9402	62.1982			144	15954	107.632
	143	6776	39.4942			144	10782	62.9158
	143	3554	11.6373					116.668
			85.0545
NOR2	area	density			NOR2	area	density
bg	64	2238	0			30	570	2.15281
	64	3195	8.27407			30	1001	5.87917
	64	4769	21.8826			30	2128	15.623
max	64	5561	28.7301		max	30	2364	17.6634
	64	4736	21.5973			30	1449	9.75251
	64	2760	4.51313		bg	30	321	0
			21.1512					12.7088
NOR2	area	density			NOR2	area	density
	56	1677	3.15573		bg	48	927	0
	56	2934	14.0235			48	1292	3.15573
max	56	3211	16.4184			48	1723	6.88209
	56	2646	11.5335		max	48	2302	11.888
bg	56	1312	0			48	2088	10.0378
			11.2307			48	1890	8.32594
								10.0259
date	series	voxel_xy	voxel_z	xyarea
09_01_12	94	0.110808	0.414176	0.0122784
NOR1	area	density			NOR1	area	density
bg	130	1191	0		bg	140	1795	0
	130	2545	16.625			140	4799	36.8844
	130	7618	78.9134		max	140	11287	116.547
max	130	11763	129.807			140	10219	103.433
	130	5796	56.5421			140	4958	38.8366
	130	2453	15.4954			140	2663	10.6577
			123.169					126.886
NOR1	area	density			NOR1	area	density
	132	2115	6.6549		bg	90	517	0
	132	2653	13.2607			90	2946	29.8243
	132	6138	56.051		max	90	7660	87.7047
max	132	9085	92.2354			90	5371	59.5994
	132	3811	27.4791			90	1985	18.0247
bg	132	1573	0					80.8277
			81.0464
NOR1	area	density			NOR1	area	density
bg	196	846	0			156	4394	36.737
	196	1913	13.1011			156	4965	43.748
	196	5188	53.3129			156	10205	108.087
max	196	9276	103.507		max	156	11310	121.655
	196	8637	95.6611			156	4496	37.9894
	196	3672	34.6988			156	2578	14.4394
	196	1494	7.95641		bg	156	1402	0
			127.664					150.203
NOR2	area	density			NOR2	area	density
	72	3171	21.9415			49	1093	7.35477
	72	3316	23.7219		max	49	2269	21.7942
max	72	3333	23.9306			49	1094	7.36705
	72	2150	9.40526		bg	49	494	0
bg	72	1384	0					15.1241
			32.7196
NOR2	area	density			NOR2	area	density
bg	42	370	0			49	2561	19.0684
	42	1126	9.28248			49	2766	21.5854
max	42	2079	20.9838			49	2792	21.9047
	42	811	5.41478		max	49	1707	8.58261
			14.7782		bg	49	1008	0
								29.4649
NOR2	area	density			NOR2	area	density
	42	1414	2.36973			56	2435	17.4967
	42	1802	7.13376		max	56	2464	17.8528
max	42	3373	26.4231			56	1904	10.9769
	42	3290	25.404			56	1347	4.13783
bg	42	1221	0		bg	56	1010	0
			25.4017					20.9011
date	series	voxel_xy	voxel_z	xyarea
13_03_13	12	0.116257	0.267479	0.0135157
NOR1	area	density			NOR1	area	density
	81	2894	9.6502			99	3247	30.9644
	81	6930	64.1995			99	7047	82.3241
	81	9641	100.841		max	99	10228	125.317
max	81	10753	115.87			99	9067	109.626
	81	9476	98.6105			99	7681	90.893
	81	6937	64.2941			99	4752	51.3056
	81	3752	21.2467			99	2213	16.9892
bg	81	2180	0		bg	99	956	0
			126.975					135.724
NOR1	area	density
	100	2300	7.98777
	100	5499	51.2245
max	100	7182	73.9714
	100	6435	63.8752
	100	4428	36.7492
	100	3519	24.4634
	100	3519	24.4634
bg	100	1709	0
			75.6256
NOR2	area	density			NOR2	area	density
bg	42	547	0		bg	30	473	0
	42	1426	11.8803			30	997	7.08222
max	42	1558	13.6644		max	30	1485	13.6779
	42	1076	7.1498			30	1396	12.475
	42	666	1.60837			30	677	2.7572
			9.17528					9.62718
NOR2	area	density			NOR2	area	density
	56	1163	2.85181		bg	30	585	0
	56	1737	10.6098			30	902	4.28447
max	56	2412	19.7329			30	1497	12.3263
	56	2026	14.5159		max	30	1560	13.1778
bg	56	952	0			30	934	4.71698
			12.7615					9.22951
NOR2	area	density
bg	25	671	0
	25	1038	4.96026
	25	1201	7.16332
max	25	1592	12.448
	25	1339	9.02848
	25	678	0.0946098
			9.0126
